# Supplementary material for: CD44 Receptor-Mediated/Reactive Oxygen Species-Sensitive Delivery of Nanophotosensitizers against Cervical Cancer Cells
Source: Int J Mol Sci. 2022 Mar 25;23(7):3594. doi: 10.3390/ijms23073594 (PMC8998256; doi:10.3390/ijms23073594)
Supplement: Supplementary file 1 [file ijms-23-03594-s001.zip]

Archive with 1 entries (1 files):
- ijms-1591422-supplementary.pdf
